# Supplementary material for: Global Leadership Initiative on Malnutrition-Diagnosed Malnutrition in Lung Transplant Candidates
Source: Nutrients. 2024 Jan 27;16(3):376. doi: 10.3390/nu16030376 (PMC10857078; doi:10.3390/nu16030376)
Supplement: Supplementary file 1 [file nutrients-16-00376-s001.zip]

Archive with 1 entries (1 files):
- nutrients-2826356-supplementary.pdf
